# Supplementary material for: A Study of Silver Decoration on Carbon Nanotubes via Ultrasonic Chemical Synthesis and Their Reinforced Copper Matrix Composites
Source: Nanomaterials (Basel). 2023 Feb 27;13(5):887. doi: 10.3390/nano13050887 (PMC10005354; doi:10.3390/nano13050887)
Supplement: Supplementary file 1 [file nanomaterials-13-00887-s001.zip]

Archive with 1 entries (1 files):
- nanomaterials-2228034-Supplementary.pdf
